# Supplementary material for: Effect of amino acid infusion during cesarean delivery on newborn temperature: a randomized controlled trial
Source: BMC Pregnancy Childbirth. 2021 Mar 31;21:267. doi: 10.1186/s12884-021-03734-4 (PMC8011173; doi:10.1186/s12884-021-03734-4)
Supplement: Supplementary file 1 — Additional file 1. [file 12884_2021_3734_MOESM1_ESM.xlsx]

## Sheet: analyzed data
Group	Time to SAB	Age	Weight	Height	BMI	Gestation period	Indication	temp 0	HR 0	MBP 0	Block Height	Temp 1	Temp 2	Temp 3	Temp 4	Temp 5	Temp 6	Liquor	Shivering mother	Thermal discomfort	Baby 0	APGAR 0	BABY 5	APGAR 5	Baby 10	APGAR 10	Suckling	Cried at	Shivering baby	Transferred to	Baby weight	Maternal hypothermia	Baby hypothermia	Ambient temp at SAB	Baseline to end temp difference	SAB to baseline temp difference	SAB to end temp difference	Blood lost	Fluids administered
1	75	25	62	1.56	25.48	40	2	36.61	95	80	4	36.67	36.84	36.84	36.61	36.45	36.34	1	0	0	37.39	8	37.17	9	36.78	9	1	0	0	1	2.5	2	2	23.9	0.27	0.23	0.5	660	1800
1	64	26	49	1.58	19.63	38	2	37.44	102	72	4	37.73	38.34	38.34	37.78	37.78	37.73	3	0	0	38.73	8	38.45	9	38.28	10	1	30	0	2	2.8	2	2	23.2	-0.29	0.9	0.61	590	1600
2	75	31	80	1.54	33.73	38.4	3	37	68	79	4	37.06	37.06	37.17	36.56	36.39	36.28	1	0	2	37.45	8	36.78	10	36.56	10	2	5	0	1	2.8	2	2	23.4	0.72	0.17	0.89	590	1600
2	75	25	48	1.53	20.5	37.5	3	36.78	82	86	4	36.67	36.78	36.78	36.67	36.39	36.28	1	0	0	37.23	8	36.5	9	35.89	10	2	10	0	1	2.7	2	1	23.6	0.5	0	0.5	570	1590
1	60	22	54	1.55	22.48	40.6	1	37.06	79	75	4	37.06	37.06	37.17	37.06	36.89	36.67	2	0	0	37.73	8	37.67	9	37.56	10	2	0	0	1	2.6	2	2	23.9	0.39	0.11	0.5	600	1600
2	60	24	59	1.51	25.88	38.2	3	36.89	100	82	4	36.89	36.78	37	36.89	36.39	36.28	1	0	0	37	9	36.78	10	36.73	10	2	11	0	1	2.7	2	2	23.7	0.61	0.11	0.72	590	1520
1	80	22	55	1.53	23.5	37.2	2	36.78	92	78	4	36.78	36.78	36.89	36.5	36.06	36.39	1	0	0	37.11	9	36.95	10	36.78	10	2	15	0	1	2.7	2	2	23	0.39	0.11	0.5	490	1350
2	65	38	43	1.47	19.9	38	1	36.78	82	71	3	36.67	36.56	36.56	36.28	36.28	35.78	1	0	0	36.78	9	36.34	10	36	10	2	15	0	1	2.8	1	1	23.4	1	-0.22	0.78	610	1600
1	70	26	58	1.54	24.46	40.4	3	37	72	79	5	37	37.06	37.06	36.89	37	36.89	1	0	0	37.5	10	37.06	10	36.84	10	2	0	0	1	2.9	2	2	23.3	0.11	0.06	0.17	600	1650
2	75	37	70	1.57	28.4	40	3	36.89	89	85	4	36.89	37.06	37.17	36.89	36.89	36.5	1	1	0	37.56	10	37.17	10	36.84	10	2	0	0	1	2.9	2	2	23.5	0.39	0.28	0.67	620	1780
1	71	39	79	1.59	31.25	40.2	3	37.34	76	89	4	37.23	37.39	37.5	37.5	37.17	37.17	1	0	0	37.84	9	37.67	10	37.5	10	2	10	0	1	2.7	2	2	23.5	0.17	0.17	0.33	580	1700
2	68	35	64	1.53	27.34	41	7	36.67	74	108	4	36.67	36.67	36.67	36.5	36	35.78	1	0	2	36.61	9	36.45	10	36.28	9	2	0	0	1	3.1	1	1	23.8	0.89	0	0.89	640	1650
2	75	31	56	1.5	24.89	39	3	37.39	88	88	4	37.28	37.5	37	37.39	37	36.5	1	0	0	38	9	37.73	10	37.39	10	2	4	0	1	3.2	2	2	23.5	0.89	-0.39	0.5	500	1560
1	70	27	70	1.56	28.76	39.1	1	36.56	90	101	4	36.5	36.67	36.89	37	36.67	36.5	1	0	1	37.45	8	37.28	10	36.95	10	2	60	0	1	2.6	2	2	23.4	0.06	0.33	0.39	480	1450
2	72	32	58	1.52	25.1	41.1	3	37.17	97	91	4	37.28	37.39	37.5	37	36.89	36.67	1	0	1	37.56	9	37.39	10	37.06	10	2	5	0	1	2.5	2	2	23.3	0.5	0.33	0.83	480	1450
1	70	30	60	1.52	25.97	38.3	5	36.89	86	94	3	37.06	37.28	37.17	37.06	36.89	36.67	1	1	1	37.95	10	37.67	10	36.84	10	2	15	0	1	3	2	2	23.6	0.22	0.28	0.5	630	1500
2	68	27	51	1.54	21.5	38.4	8	36.5	77	84	5	36.5	36.5	36.5	36.28	36.06	36	1	0	0	37.06	9	36.95	10	36.73	10	2	2	0	1	2.6	2	2	23.2	0.5	0	0.5	460	1300
1	66	26	67	1.59	26.5	38	6	37.06	92	90	4	37.17	36.67	37.39	37.28	36.5	36.5	1	0	0	38	7	37.67	10	37.23	10	2	5	0	1	2.6	2	2	23.3	0.56	0.33	0.89	650	1600
2	75	32	73	1.61	28.16	40	3	36.89	83	115	4	36.89	36.89	36.89	36.67	36.39	36.17	1	1	1	37.28	7	37.11	9	36.89	10	2	5	0	1	2.9	2	2	23.9	0.72	0	0.72	570	1600
1	67	20	64	1.5	28.44	37	3	36.39	76	79	4	36.39	36.5	36.56	36.39	36.28	36.11	1	0	0	37.11	9	37	10	37	10	2	5	0	1	3.1	2	2	23.5	0.28	0.17	0.44	610	1550
1	68	30	55	1.51	24.12	36.6	3	36.89	94	93	4	36.89	37	37.45	37	36.73	36.5	1	0	0	37.34	7	37.28	9	37	10	2	10	0	1	3.2	2	2	23.8	0.39	0.56	0.94	580	1600
1	74	30	56	1.53	23.92	39.3	3	37.06	99	79	5	37.17	37.17	37.28	37.28	37.06	36.95	1	0	0	37.78	8	37.73	10	37.5	10	2	13	0	1	2.7	2	2	23.6	0.11	0.22	0.33	490	1400
2	60	25	70	1.62	26.67	38	3	37.39	104	91	4	37.39	37.39	37.39	37.39	37.06	36.95	1	0	0	37.89	9	37.73	10	37.34	10	2	30	0	1	2.7	2	2	23.6	0.44	0	0.44	510	1400
2	70	28	55	1.54	23.19	39	3	37	80	65	4	37	37.06	37.06	36.67	36.39	36.28	1	0	0	37.23	8	36.95	9	36.61	10	2	10	0	1	2.6	2	2	23.6	0.72	0.06	0.78	560	1470
1	73	23	73	1.6	28.52	38.4	2	37.06	80	86	4	37.17	37.28	37.28	36.17	36.78	36.78	1	0	0	37.56	7	37.39	8	37.17	10	2	2	0	1	2.9	2	2	23.9	0.28	0.22	0.5	450	1590
1	68	26	54	1.58	21.63	38.4	3	37.39	104	88	4	37.28	37.39	37.5	37.06	37.39	36.67	1	0	0	37.5	8	37.5	9	37.11	9	2	3	0	1	2.9	2	2	23.6	0.72	0.11	0.83	550	1560
1	75	38	48	1.39	24.84	39.1	3	36.78	83	71	6	36.78	36.89	37	36.78	36.78	36.89	2	0	0	37.34	9	36.84	10	36.67	10	2	5	0	1	2.8	2	2	23.5	-0.11	0.22	0.11	680	1700
2	90	18	65	1.5	28.89	39	10	37.23	90	85	3	37.23	37.23	37.23	36.67	36.11	35.67	1	0	0	37.78	8	37.23	9	36.67	10	2	5	0	1	2.8	1	2	23.3	1.56	0	1.56	590	1680
2	65	21	62	1.54	26.14	41	3	37.17	78	90	4	37.28	37.28	37.39	37.39	37.28	36.89	1	0	0	37.95	7	37.84	10	37.67	10	2	10	0	1	2.6	2	2	23.5	0.28	0.22	0.5	500	1620
2	75	26	50	1.47	23.14	41	3	37.17	99	98	5	37.17	37.17	37.28	36.89	36.89	37	1	0	0	37.84	9	37.45	10	37.11	10	2	25	0	1	2.9	2	2	23.1	0.17	0.11	0.28	630	1710
2	65	26	52	1.53	22.21	41	3	37	90	88	4	36.89	36.89	37	37	36.28	37	1	0	0	37.28	9	37.06	10	37	10	2	3	0	1	3.3	2	2	23.5	0	0	0	590	1680
1	70	32	43	1.47	19.9	38	3	37.17	129	84	4	37.5	37.5	37.5	36.89	36.39	36.28	1	0	2	37.67	8	37.28	9	37.06	10	2	2	0	1	3.1	2	2	23.7	0.89	0.33	1.22	600	1710
1	66	20	55	1.63	20.7	39.3	1	37.06	100	65	4	36.89	37.28	37.28	37.28	37.17	37.06	1	0	0	37.45	7	37.73	8	37.28	9	2	2	0	1	3.3	2	2	24	0	0.22	0.22	450	1500
2	70	22	66	1.58	26.44	38	3	37.23	100	90	4	37.23	37.23	37.23	36.67	36.67	36.11	1	0	0	37.23	8	37.23	9	36.67	10	2	8	0	1	2.7	2	2	23.5	1.11	0	1.11	610	1550
2	70	29	69	1.58	27.64	39	3	36.67	87	95	4	36.67	36.67	36.67	36.67	36.11	36.11	1	0	0	37.23	7	36.11	8	35	9	2	7	0	1	3.3	2	1	23.8	0.56	0	0.56	500	1480
1	65	35	65	1.53	27.77	39.2	9	37.06	105	90	4	37	36.67	36.67	36.5	36.34	36.17	1	0	0	37.5	5	37.06	7	36.61	7	2	30	0	1	3.4	2	2	23.6	0.89	-0.39	0.5	590	1480
1	80	30	61	1.52	26.4	40.3	3	37.39	66	92	4	37.39	37.5	37.78	37.56	37.28	37.28	2	0	2	38.23	9	38.11	10	37.95	10	2	1	0	1	2.6	2	2	23.8	0.11	0.39	0.5	610	1560
2	70	22	71	1.7	24.57	40	3	37.17	80	87	4	37.06	37.06	37.06	36.39	36.06	35.67	1	1	1	37.5	8	37.17	9	36.67	10	2	5	0	1	2.7	1	2	23.9	1.5	-0.11	1.39	560	1580
1	70	26	72	1.56	29.59	40	3	37	98	86	4	36.89	36.89	36.89	36.89	36.67	36.39	1	0	0	37.28	8	37.17	9	36.89	10	2	1	0	1	2.7	2	2	23.7	0.61	-0.11	0.5	410	1560
2	66	29	78	1.53	33.32	39.3	3	37.28	101	74	4	37.39	37.39	37.39	37.28	37.17	37	1	1	1	37.78	9	37.61	10	37.34	10	2	5	0	1	3.4	2	2	23.9	0.28	0.11	0.39	490	1470
1	80	21	69	1.62	26.29	41.6	1	36.5	77	96	4	36.56	36.78	36.89	36.78	36.56	36.5	1	0	0	37.11	10	36.78	10	36.67	10	2	3	1	1	2.8	2	2	23.5	0	0.39	0.39	500	1320
2	75	25	45	1.54	18.97	38.2	1	36.78	84	98	4	36.78	36.78	36.78	36.5	36.06	35.67	1	0	0	37.23	7	37	8	36.5	9	2	25	0	1	2.6	1	2	23.4	1.11	0	1.11	400	1340
1	63	21	42	1.44	20.25	42	3	36.39	96	78	4	36.28	36.39	36.5	36.28	36.06	36	1	0	0	36.73	9	36.23	10	35.95	10	2	1	0	1	2.7	2	1	23.5	0.39	0.11	0.5	630	1660
2	70	22	52	1.57	21.1	40	8	37	100	94	4	37	37.06	37	36.56	36.06	35.56	1	0	0	37.39	9	36.95	10	36.61	10	2	2	0	1	2.7	1	2	23.6	1.44	0	1.44	540	1400
1	78	25	54	1.6	21.09	40	1	36.78	85	83	4	36.78	36.89	36.89	36.78	36.61	36	1	0	1	37.45	9	37.23	10	36.89	10	2	1	0	1	2.9	2	2	23.9	0.78	0.11	0.89	610	1600
2	70	23	64	1.53	27.34	39	9	37.17	93	95	4	37.06	37	37.06	36.67	36.28	36.06	1	0	0	37.5	8	37.06	10	36.95	10	2	1	0	1	2.6	2	2	23.6	1.11	-0.11	1	500	1300
1	75	31	48	1.42	23.8	39.2	3	36.89	95	88	4	37	37	37.17	36.67	36.67	36.5	1	0	0	37.45	9	37.11	10	36.84	10	2	1	1	1	2.9	2	2	23.4	0.39	0.28	0.67	570	1700
2	65	25	55	1.49	24.77	38.3	3	36.67	77	76	4	36.67	36.78	36.67	36.5	36.17	36	1	0	0	37.28	9	37	10	36.89	10	2	1	0	1	2.9	2	2	23.7	0.67	0	0.67	490	1290
2	65	37	57	1.53	24.35	42	3	36.78	75	91	4	36.78	36.78	36.78	36.39	36.39	36.39	2	1	2	37.34	6	37.28	10	37.11	10	1	40	0	1	3.2	2	2	23.2	0.39	0	0.39	480	1500
1	78	22	69	1.59	27.29	40.6	1	36.78	89	90	3	36.78	36.78	37	36.89	36.5	36.23	1	0	0	37.34	8	37.11	10	36.84	10	2	5	0	1	2.7	2	2	24	0.56	0.22	0.78	600	1600
2	72	30	65	1.49	29.28	38.3	3	37.28	104	99	4	37.28	37.28	37.28	37.17	36.67	36.56	1	0	1	37.84	7	37.95	8	37.78	9	2	10	0	1	2.8	2	2	23.7	0.72	0	0.72	440	1500
1	75	25	54	1.55	22.48	38	3	37.06	115	64	4	37.17	37.17	37	36.89	37.06	36.17	1	0	0	37.61	8	37.5	10	37.5	10	2	30	0	1	2.6	2	2	23.5	0.89	-0.06	0.83	490	1300
1	78	28	67	1.58	26.84	41	3	36.56	76	98	4	36.67	36.89	36.89	36.56	36.5	36.5	1	0	0	37.17	3	36.78	8	36.61	10	2	60	0	3	2.9	2	2	23.7	0.06	0.33	0.39	480	1390
2	70	32	85	1.56	34.93	39	3	37.06	88	90	4	37.06	37.06	37.06	37	36.67	36.28	1	0	1	37.17	9	37.17	9	36.73	10	2	5	0	1	3.4	2	2	23.8	0.78	0	0.78	580	1600
2	75	34	60	1.54	25.3	38	3	37.28	89	77	4	37.17	37.28	37.28	36.17	37.06	36.89	1	0	0	37.56	8	37	10	36	10	2	6	0	1	2.6	2	1	23.3	0.39	0	0.39	490	1430
1	72	26	50	1.51	21.93	40.4	1	36.89	83	88	5	37	37.17	37.39	37.17	37.06	37.06	1	0	0	37.84	7	37.5	8	37.34	9	2	80	0	1	2.7	2	2	23.4	-0.17	0.5	0.33	630	1760
1	70	19	45	1.41	22.63	40	3	37.06	91	71	5	37.17	37.28	37.56	37.39	37.17	36.89	1	0	0	37.56	9	37.11	10	36.84	10	2	1	0	1	2.6	2	2	23.4	0.17	0.5	0.67	550	1480
1	66	28	70	1.45	33.29	38	3	36.89	91	89	4	36.89	36.89	37.17	36.78	36.67	36.56	1	0	0	37.5	7	37.23	10	36.89	10	2	7	0	1	3.1	2	2	23.8	0.33	0.28	0.61	500	1430
2	75	26	65	1.53	27.77	38.6	3	37.28	95	97	4	37.28	37.39	37.39	36.78	36.78	36.39	1	0	0	37.67	9	37.39	10	37.28	10	2	8	0	1	3.2	2	2	23.6	0.89	0.11	1	540	1600
1	70	27	78	1.6	30.47	37	8	37.17	81	78	4	37.17	37.28	37.28	37.06	36.89	36.78	1	0	0	37.67	7	37.61	8	37.28	10	2	15	0	1	2.9	2	2	23.6	0.39	0.11	0.5	600	1580
2	70	27	86	1.49	38.74	38.5	3	36.89	110	87	4	36.89	36.89	36.89	36.78	36.5	36.39	1	0	0	37.39	9	37.39	10	37	10	2	5	0	1	3.1	2	2	23.6	0.5	0	0.5	540	1460
2	70	25	86	1.45	40.9	39.6	3	36.78	90	90	4	36.78	36.78	36.89	36.67	36.67	36.5	1	0	0	37.39	8	37.34	9	37.06	10	2	4	0	1	3.2	2	2	23.7	0.28	0.11	0.39	430	1440
2	70	27	72	1.54	30.36	38.2	8	36.89	96	88	4	36.89	37	37	36.78	36.67	36.39	1	0	0	37.45	8	37.28	9	36.95	10	1	5	0	1	2.5	2	2	23.4	0.5	0.11	0.61	490	1320
1	62	25	64	1.54	26.99	39.4	3	37.06	91	82	4	37.17	37.28	37.39	36.89	36.89	36.78	1	0	0	37.56	9	37.11	10	36.89	10	2	1	0	1	2.5	2	2	24.1	0.28	0.33	0.61	590	1500
2	70	30	60	1.46	28.15	38	3	37.5	99	81	4	37.5	37.5	37.67	37.56	37.5	37.17	1	0	0	37.95	8	37.89	10	37.67	10	2	5	0	1	2.7	2	2	24	0.33	0.17	0.5	510	1500
1	70	30	64	1.51	28.07	39.4	1	37.06	62	100	4	36.89	37.06	37.17	37	37.06	36.89	1	1	1	37.5	10	37.23	10	37.06	10	2	60	0	1	2.8	2	2	23.8	0.17	0.11	0.28	610	1700
1	70	31	75	1.6	29.3	37.4	3	37	100	82	4	37.06	37.17	37.28	37.17	37.17	37.17	1	0	0	37.78	8	37.67	9	37.5	10	2	2	0	1	3	2	2	23.5	-0.17	0.28	0.11	590	1400
1	69	29	62	1.51	27.19	39.5	3	37.06	105	86	4	37.06	37.06	37	36.89	36.78	36.67	1	0	0	37.5	7	37.45	8	37.17	9	1	1	0	1	2.6	2	2	23.6	0.39	-0.06	0.33	400	1330
2	68	32	70	1.53	29.9	35.1	3	37	86	75	4	37	36.89	36.89	36.89	36.5	36.5	1	0	0	37.34	9	37.28	10	37	10	2	5	0	1	2.6	2	2	23.7	0.5	-0.11	0.39	500	1440
1	65	25	51	1.5	22.67	37	2	37	110	94	4	36.89	37	37	36.89	36.78	36.5	1	0	0	37.39	9	37.17	10	36.78	10	2	6	0	1	3.3	2	2	23.3	0.5	0	0.5	570	1450
2	70	30	70	1.58	28.04	39	2	37.28	76	89	4	37.17	37.39	37.39	36.89	36.89	36.39	1	0	0	37.89	8	37.56	10	37.28	10	2	5	0	1	2.6	2	2	23.9	0.89	0.11	1	560	1560
1	75	39	50	1.48	22.83	39.5	7	36.56	75	74	4	36.78	37	37	37	36.95	36.89	1	0	0	37.56	8	37.45	10	37.39	10	2	10	0	1	3	2	2	23.5	-0.33	0.44	0.11	500	1650
2	60	26	60	1.51	26.31	39.9	3	37.39	87	63	4	37.17	37.17	37.39	36.5	36.78	36.17	1	0	0	37.78	7	37.61	8	37.34	9	2	3	0	1	2.8	2	2	23.6	1.22	0	1.22	490	1400
1	70	30	85	1.56	34.93	40.2	3	37.39	114	87	5	37.39	37.5	37.56	36.5	36.39	36.39	1	0	0	37.89	7	37.67	8	37.06	9	2	30	0	1	2.8	2	2	23.6	1	0.17	1.17	450	1460
2	70	29	80	1.56	32.87	38.4	3	36.78	131	81	4	36.78	36.78	36.78	37.06	36.78	36.39	1	0	2	37.5	7	37.34	9	36.84	10	2	10	0	1	2.7	2	2	23.5	0.39	0	0.39	440	1380
2	75	28	60	1.4	30.61	42	3	37.23	88	80	5	37.23	37.23	37.23	36.67	36.67	36.11	2	0	0	37.23	8	37.23	9	37.23	10	2	5	0	1	2.9	2	2	23.5	1.11	0	1.11	490	1410
